# Supplementary material for: Endophenotype Network Models: Common Core of Complex Diseases
Source: Sci Rep. 2016 Jun 9;6:27414. doi: 10.1038/srep27414 (PMC4899691; doi:10.1038/srep27414)
Supplement: Supplementary Dataset 1 [file srep27414-s2.xls]

## Sheet: Inflammation_seeds
Symbol	Entrez id
HSPA6	3310
HSPA4	3308
AGT	183
PIK3CA	5290
PIK3CB	5291
PIK3CD	5293
PIK3CG	5294
MUC1	4582
GC	2638
MAL	4118
ITGA4	3676
APOA1	335
APOA2	336
BACH2	60468
GRAP2	9402
COL4A1	1282
ITGAL	3683
ITGAM	3684
CD40LG	959
SMAD3	4088
IGF2R	3482
SPARC	6678
SH2B3	10019
FGL1	2267
IFIH1	64135
HMGB1	3146
CFH	3075
CFB	629
CD74	972
CYP4F3	4051
MTRR	4552
FOXP3	50943
IL10RA	3587
IL10RB	3588
SAA2	6289
SAA1	6288
CYP2D6	1565
IGF2	3481
TCF7	6932
IGF1	3479
IGFBP3	3486
PROZ	8858
PROC	5624
EPHX1	2052
EPHX2	2053
TRADD	8717
TGFBR3	7049
TGFBR2	7048
FYN	2534
RAC2	5880
RAC1	5879
FCGR2B	2213
FCGR2A	2212
IFI27	3429
CD36	948
EP300	2033
GSDMB	55876
FCAR	2204
MASP2	10747
F2R	2149
CD3E	916
HIF1A	3091
IFNGR1	3459
IFNGR2	3460
EGR1	1958
HLA-DQB1	3119
PTPN2	5771
CYP2E1	1571
PSMA6	5687
C3	718
C2	717
C5	727
PRKAA1	5562
LGALS3	3958
ADRB2	154
ADRB3	155
COL1A2	1278
COL1A1	1277
PLAUR	5329
FCGR3A	2214
FCGR3B	2215
PTGS2	5743
PTGS1	5742
CLEC16A	23274
VIPR1	7433
IFI30	10437
KRAS	3845
HP	3240
IL1R2	7850
IL1R1	3554
ATP8B1	5205
IL4R	3566
RHOC	389
RHOA	387
IL1RN	3557
ABCG5	64240
HNF4A	3172
PRODH	5625
MTTP	4547
IL17RA	23765
MAPK14	1432
HBA1	3039
FCER1A	2205
CYP2B6	1555
NBN	4683
SRD5A2	6716
ADM	133
P2RX7	5027
MBL2	4153
HSD11B1	3290
TRAF1	7185
TRAF5	7188
TAP1	6890
SUMO4	387082
IL6ST	3572
DLG5	9231
PTGER4	5734
PTGER2	5732
CYP3A4	1576
CXCL12	6387
AR	367
IL7R	3575
COL3A1	1281
IL8RB	N/A
JAK2	3717
CCL21	6366
NR1H2	7376
NR1H3	10062
CHUK	1147
GSTO1	9446
CD14	929
PTGES	9536
LDLR	3949
CYP2C9	1559
CYP2C8	1558
IL2RB	3560
DHFR	1719
IKBKB	3551
MICA	100507436
CDKN2B	1030
CDKN2A	1029
HLA-DRB3	3125
HLA-DRB1	3123
HLA-DRB4	3126
HLA-DRB5	3127
CCL2	6347
CCL3	6348
CCL7	6354
CCL4	6351
CCL5	6352
CCL8	6355
OXT	5020
VKORC1	79001
IL6R	3570
NFKB1	4790
NFKB2	4791
IRS1	3667
IRS2	8660
BPI	671
MSH2	4436
IL18RAP	8807
ATG16L1	55054
LMAN1	3998
PADI4	23569
PRKCQ	5588
UCP2	7351
GSTP1	2950
ADD1	118
TBX21	30009
MAP3K7	6885
PLA2G7	7941
FMO3	2328
TBXAS1	6916
FPR1	2357
NQO1	1728
CXCL3	2921
CXCL2	2920
CXCL5	6374
SYK	6850
PNPLA3	80339
CARD9	64170
CARD8	22900
GCKR	2646
TP53	7157
IL1A	3552
IL1B	3553
COMT	1312
CYP1A2	1544
GSTM1	2944
IL15	3600
IL16	3603
IL6	3569
IL8	3576
INSR	3643
LTA4H	4048
KLF12	11278
TIMP3	7078
TIMP2	7077
TIMP1	7076
HBB	3043
RNASEL	6041
SOD2	6648
SOD1	6647
PMS1	5378
TLR2	7097
TLR6	10333
TLR7	51284
TLR4	7099
TLR5	7100
TLR8	51311
VDR	7421
HLA-C	3107
HLA-B	3106
HLA-A	3105
NFKBIA	4792
HLA-G	3135
NR3C1	2908
NFKBIE	4794
FLG	2312
PGRMC2	10424
MYD88	4615
ADIPOR2	79602
TNFAIP3	7128
GGT1	2678
DEFB1	1672
MAPK1	5594
DUSP1	1843
DUSP2	1844
CRHBP	1393
FADS2	9415
CCL11	6356
RAGE	N/A
STAT5A	6776
HSPA1B	3304
HSPA1A	3303
SERPINA1	5265
SERPINA3	12
BRAP	8315
HSPA14	51182
TYK2	7297
RETN	56729
SP110	3431
LST1	7940
PTEN	5728
MMP14	4323
CDKN1B	1027
CDKN1A	1026
APOF	319
APOE	348
APOB	338
APOM	55937
APOH	350
GDF15	9518
HNMT	3176
VEGFA	7422
HCK	3055
TCN2	6948
REL	5966
LEPR	3953
EGFR	1956
CAT	847
ALOX5AP	241
AHSG	197
HLA-DRA	3122
GSTA1	2938
MIF	4282
PTK2B	2185
CYP3A5	1577
CDH1	999
LIPC	3990
LIPG	9388
PAFAH1B1	5048
GH1	2688
SCARB1	949
CSF2	1437
CSF3	1440
ERAP2	64167
ERAP1	51752
PROS1	5627
DDX58	23586
CABIN1	23523
MTHFD1	4522
ITGA2B	3674
TREM1	54210
TNFSF14	8740
VTN	7448
MYO9B	4650
TGFB1	7040
TGFB2	7042
F13A1	2162
NOD1	10392
NOD2	64127
CYP2C19	1557
MMP2	4313
MMP3	4314
MMP1	4312
PECAM1	5175
SERPINC1	462
IL12RB1	3594
TCF7L2	6934
PLCB2	5330
PLCB3	5331
PARP1	142
DDC	1644
GSTT1	2952
NAMPT	10135
A2M	2
KDR	3791
ACACB	32
COL13A1	1305
SLC22A4	6583
FAS	355
CASP6	839
CASP4	837
CASP3	836
CASP1	834
CASP8	841
CASP9	842
AKT1	207
DARC	2532
ALOX5	240
CX3CR1	1524
POU2F1	5451
TLR1	7096
PROCR	10544
NCF2	4688
NCF4	4689
GAD1	2571
SERPING1	710
VCAM1	7412
PGRMC1	10857
RIPK1	8737
UBASH3A	53347
SLC9A3R1	9368
IL18R1	8809
IFNAR2	3455
IRAK3	11213
IRAK1	3654
IRAK4	51135
CCND1	595
MX1	4599
SERPINE1	5054
C4A	720
C4B	721
CBY1	25776
FTO	79068
GPX1	2876
CBS	875
CYP2J2	1573
LTB4R	1241
TFPI	7035
NAT1	9
RXRA	6256
F2	2147
F5	2153
F7	2155
ABCA1	19
TNFAIP6	7130
MT2A	4502
SELPLG	6404
APCS	325
APOL1	8542
ITGB1	3688
LTBP2	4053
ABO	28
PLA2G4A	5321
IL1RL1	9173
LBP	3929
NFE2L2	4780
FGG	2266
FGA	2243
FGB	2244
LPL	4023
LPA	4018
HPSE	10855
DDAH2	23564
IRF1	3659
IRF5	3663
IRF8	3394
FABP4	2167
NLRP1	22861
NLRP3	114548
TNFSF4	7292
COL5A2	1290
COL5A1	1289
ALDH2	217
RAD52	5893
HABP2	3026
LCAT	3931
ABCB1	5243
ABCB4	5244
CYBB	1536
CYBA	1535
CLEC7A	64581
ADH1C	126
ADH1B	125
APOC4	346
APOC3	345
APOC1	341
RORA	6095
HLA-DPB1	3115
CETP	1071
CPB2	1361
CRP	1401
CRH	1392
TNFRSF1B	7133
TNFRSF1A	7132
AGTR1	185
CCR1	1230
CCR2	729230
CCR5	1234
CCR6	1235
RAF1	5894
STAT4	6775
STAT3	6774
STAT1	6772
ADIPOR1	51094
CD81	975
CD86	942
ICAM1	3383
TOLLIP	54472
PLG	5340
PDE4D	5144
PTPN22	26191
APEX1	328
MTR	4548
ALDOB	229
PON1	5444
PON3	5446
PON2	5445
HLA-DQA1	3117
DHCR7	1717
CASP10	843
BDNF	627
EDN1	1906
ENPP1	5167
MEFV	4210
THBS1	7057
PIK3R1	5295
PTGIS	5740
ARG1	383
HMOX1	3162
BAT3	N/A
BAT2	N/A
AIF1	199
PDCD1	5133
SELL	6402
FAAH	2166
CD55	1604
CD58	965
UGT1A6	54578
UGT1A1	54658
PLAU	5328
PLAT	5327
SLC11A1	6556
SERPINH1	871

## Sheet: Thrombosis_seeds
Symbol	Entrez id
AGT	183
PTGER2	5732
ARHGEF10	9639
GC	2638
CYP3A4	1576
CXCL12	6387
APOA4	337
SERPINE1	5054
IL6	3569
APOE	348
APOB	338
APOH	350
JAK2	3717
NR1H3	10062
VEGFA	7422
FTO	79068
MBL2	4153
TCN2	6948
SLC22A4	6583
CD14	929
F12	2161
TFPI	7035
CYP2C9	1559
F2	2147
BDKRB2	624
F5	2153
F7	2155
F9	2158
ABCA1	19
DHFR	1719
BHMT2	23743
SELPLG	6404
NOS2	4843
ABO	28
P2RY1	5028
CFH	3075
CALU	813
CYP4F2	8529
FGG	2266
FGA	2243
FGB	2244
LIPC	3990
LIPG	9388
HLA-DRB3	3125
HLA-DRB1	3123
HLA-DRB4	3126
EDEM2	55741
HRG	3273
LPA	4018
CSF2	1437
MTRR	4552
CCL2	6347
GGCX	2677
CCL5	6352
CYP2D6	1565
TCF7	6932
F11	2160
IRF1	3659
PROZ	8858
MTHFD1	4522
MGP	4256
PROC	5624
EPHX1	2052
SERPINA10	51156
ITGA2B	3674
VKORC1	79001
TNFSF4	7292
VTN	7448
STX2	2054
TGFB1	7040
F13A1	2162
APOA1	335
ABCB1	5243
KLKB1	3818
FCGR2A	2212
IRF5	3663
CYBA	1535
UCP2	7351
IL6R	3570
CLEC4M	10332
TYMS	7298
CYP2C19	1557
MMP2	4313
MMP3	4314
MMP1	4312
ADD1	118
CD36	948
APOC4	346
APOC2	344
APOC3	345
APOC1	341
PECAM1	5175
SERPINC1	462
PLA2G7	7941
HLA-DPB1	3115
CETP	1071
NQO1	1728
CPB2	1361
F2R	2149
CRP	1401
KNG1	3827
HABP2	3026
HLA-DQB1	3119
GCKR	2646
CCR2	729230
CCR5	1234
IL1A	3552
IL1B	3553
BHMT	635
ICAM1	3383
C3	718
C5	727
COMT	1312
TNFRSF1B	7133
CYP1A2	1544
LRP1	4035
HSPA1B	3304
GSTM1	2944
PLG	5340
ADRB3	155
IL8	3576
FCGR3A	2214
PTPN22	26191
CBS	875
ANXA5	308
MTR	4548
PARP1	142
PON1	5444
PON2	5445
AHCY	191
PTGS2	5743
PTGS1	5742
TIMP2	7077
HBB	3043
CX3CR1	1524
TLR4	7099
SLC19A1	6573
VDR	7421
HLA-B	3106
HLA-A	3105
IL1R1	3554
THBS2	7058
THBS1	7057
IL4R	3566
TAF1	6872
HMOX1	3162
LMNA	4000
CYP2B6	1555
HP	3240
VCAM1	7412
CCL11	6356
VHL	7428
HSPA1A	3303
SERPINA1	5265
TF	7018
NPM1	4869
SELL	6402
TNFRSF1A	7132

## Sheet: Fibrosis_seeds
Symbol	Entrez id
AGT	183
IRAK1	3654
GC	2638
GSTP1	2950
CDKN1A	1026
SERPINE1	5054
APOE	348
JAK2	3717
CHUK	1147
VEGFA	7422
CD14	929
KRT18	3875
PTX3	5806
NAT2	10
F2	2147
F5	2153
CTNNB1	1499
NOS2	4843
ABO	28
FAS	355
MIF	4282
HLA-DRB1	3123
HLA-DRB5	3127
CCL2	6347
IL10RA	3587
CCL8	6355
CYP2D6	1565
SLC11A1	6556
CYP2R1	120227
IRF5	3663
ATM	472
TGFBR3	7049
TGFBR2	7048
ALDH2	217
TGFB1	7040
TGFB2	7042
ERCC2	2068
AP3S2	10239
P2RY2	5029
ABCB1	5243
FCGR2A	2212
ABCC1	4363
ITPA	3704
CYP2C19	1557
MMP2	4313
MMP3	4314
APOC3	345
CAV1	857
PNPLA3	80339
BRCA1	672
HLA-DPB1	3115
CCL11	6356
IFNGR1	3459
XRCC1	7515
XRCC3	7517
SCNN1G	6340
HLA-DQB1	3119
GCKR	2646
GSTT1	2952
CYP2E1	1571
CCR5	1234
IL1A	3552
IL1B	3553
KRT8	3856
STAT4	6775
STAT1	6772
ICAM1	3383
TNFRSF1B	7133
GSTM1	2944
GSTM3	2947
IL6	3569
COL1A1	1277
IL8	3576
FCGR3B	2215
LOX	4015
APEX1	328
PTGS2	5743
TIMP3	7078
TIMP2	7077
TIMP1	7076
DHCR7	1717
OAS1	4938
SOD2	6648
NOD2	64127
CX3CR1	1524
TLR2	7097
TLR7	51284
TLR4	7099
TLR5	7100
VDR	7421
HLA-C	3107
HLA-B	3106
HLA-A	3105
IL1R1	3554
IL4R	3566
HMOX1	3162
MTTP	4547
DEFB1	1672
OBFC1	79991
CTGF	1490
UGT1A1	54658
MBL2	4153
SERPINA1	5265
MMP1	4312
