# Supplementary material for: Endophenotype Network Models: Common Core of Complex Diseases
Source: Sci Rep. 2016 Jun 9;6:27414. doi: 10.1038/srep27414 (PMC4899691; doi:10.1038/srep27414)
Supplement: Supplementary Dataset 2 [file srep27414-s3.xls]

## Sheet: modules_crosstalk
Symbol	Entrez id
STMN1	3925
NF2	4771
TUBA3D	113457
SRF	6722
VAV3	10451
TAB1	10454
NFE2L2	4780
IL1R1	3554
IL1B	3553
IL1A	3552
IKBKB	3551
PXN	5829
IL2RA	3559
KRT8	3856
APOC3	345
APOE	348
CAMK2A	815
CAMK2D	817
MAP4K1	11184
DOK1	1796
CARD11	84433
PPARA	5465
TGFB1	7040
CTNNB1	1499
SERPINA1	5265
STIP1	10963
FLNA	2316
CD44	960
SOS2	6655
SOS1	6654
RARA	5914
CCND1	595
VTN	7448
CFTR	1080
MYOD1	4654
GRIA4	2893
SDC2	6383
ICAM1	3383
GAB1	2549
FGR	2268
RPS6KA3	6197
CDK4	1019
RIPK1	8737
FGFR1	2260
MAP3K3	4215
MAP3K1	4214
GNA15	2769
SHANK3	85358
MDM4	4194
RPS6KA5	9252
MDM2	4193
GMFB	2764
GAB2	9846
PTPN2	5771
PTPN1	5770
PTPN6	5777
SH2B1	25970
PRKCB	5579
PRKCA	5578
DUSP1	1843
EPHB2	2048
RPS6KB2	6199
BLK	640
NRGN	4900
APLP2	334
DOK4	55715
TUBB4A	10382
AKT3	10000
HSF1	3297
HIST1H2BE	8344
CAMK2G	818
CAV1	857
IFNAR1	3454
PIK3R2	5296
VAV2	7410
VDAC1	7416
NCF1	653361
NFATC4	4776
ARHGAP32	9743
SOCS3	9021
MAP3K14	9020
TEC	7006
CSNK2B	1460
PTPRK	5796
PTPRJ	5795
PTPRG	5793
CFLAR	8837
AXL	558
INPPL1	3636
INPP5D	3635
ALK	238
GSTM1	2944
CEBPA	1050
CEBPB	1051
POU2F1	5451
PTPN22	26191
TIMP2	7077
RB1	5925
RASA1	5921
DNM1	1759
BLNK	29760
MME	4311
MMP1	4312
MMP2	4313
MMP3	4314
BCR	613
COL1A1	1277
ITK	3702
ITPKA	3706
TNFRSF10B	8795
HLA-DQB1	3119
HLA-DPB1	3115
TRAF6	7189
RIPK2	8767
KLF5	688
NCOA1	8648
TIMP1	7076
FYN	2534
PDPK1	5170
PECAM1	5175
LAT	27040
PTGS2	5743
ATP5A1	498
PTK2	5747
ABL1	25
PRKCI	5584
ABL2	27
PRKCG	5582
PRKCH	5583
PRKCD	5580
PRKCE	5581
MEPE	56955
ABO	28
PRKCQ	5588
NPM1	4869
OPRD1	4985
F3	2152
F5	2153
CD22	933
CTTN	2017
CD19	930
TAB2	23118
ARRB2	409
ARRB1	408
KPNB1	3837
RGS19	10287
LCP2	3937
KPNA3	3839
LCK	3932
EGFR	1956
CCR2	729230
SRC	6714
EGR1	1958
SPTBN1	6711
PSEN1	5663
IL2RB	3560
IL2RG	3561
IL4R	3566
UBB	7314
IL6	3569
UBA52	7311
MAPT	4137
MST1R	4486
YES1	7525
YWHAB	7529
CANX	821
RCAN1	1827
GRIN1	2902
NEDD9	4739
C1QBP	708
SYK	6850
SYN1	6853
GRIN2B	2904
NR3C1	2908
HSPA4	3308
HSPA5	3309
PARP1	142
TNFRSF1B	7133
ACTN4	81
HSPA1A	3303
DNAJA1	3301
FOXO3	2309
FOXO1	2308
CAD	790
PKD1	5310
SP1	6667
NCOA6	23054
REL	5966
FKBP5	2289
IRS1	3667
IRF5	3663
NCOA3	8202
CD4	920
HMGN1	3150
MYH9	4627
MYH10	4628
CD79A	973
CSF1R	1436
MAPK14	1432
CSF2RB	1439
CDH2	1000
PIK3R3	8503
GAPDH	2597
SH3KBP1	30011
BDKRB2	624
PEBP1	5037
KHDRBS1	10657
BAG2	9532
CXCR4	7852
TCF3	6929
CD79B	974
GRB7	2886
GRB10	2887
EPOR	2057
GRB2	2885
ITGB3	3690
BCL2	596
AGT	183
CTNND1	1500
AGTR1	185
ETS1	2113
KRT18	3875
SH2B3	10019
RAF1	5894
GNB2L1	10399
TANK	10010
IRS4	8471
HES1	3280
CBLB	868
RUNX1	861
RAPGEF1	2889
CBL	867
VAV1	7409
NCOA2	10499
ENO1	2023
NTRK1	4914
GHR	2690
STUB1	10273
EFS	10278
HSPB8	26353
FSCN1	6624
SNCA	6622
LMNA	4000
LMNB1	4001
LIFR	3977
PTPRO	5800
AKT1	207
AKT2	208
ACTG1	71
HCK	3055
FN1	2335
MAP3K7	6885
TRAF2	7186
JAK2	3717
JAK1	3716
CHUK	1147
CNP	1267
JAK3	3718
BMX	660
MSN	4478
IRAK1	3654
TSC1	7248
ESR1	2099
SLC9A3R1	9368
BTK	695
HLA-DRB1	3123
TRADD	8717
SOCS1	8651
TBK1	29110
FER	2241
FES	2242
FGA	2243
CDC25B	994
PTGES3	10728
PAK2	5062
GJB1	2705
CDH1	999
ADD3	120
AR	367
MET	4233
DAPP1	27071
PRKDC	5591
PRKCZ	5590
MAPK3	5595
MAPK1	5594
MAPK6	5597
MAPK4	5596
MAPK8	5599
MAPK7	5598
EIF2AK2	5610
F2	2147
CD14	929
TIMM50	92609
GRAP	10750
CD5	921
ATF2	1386
CREBBP	1387
ERBB2	2064
ERBB3	2065
ERBB4	2066
CCR5	1234
IKBKG	8517
MAP3K5	4217
SPTAN1	6709
LRPPRC	10128
CASP3	836
IL7R	3575
IL8	3576
TSC2	7249
IL6ST	3572
EZR	7430
VIM	7431
ZAP70	7535
YWHAZ	7534
YWHAE	7531
YWHAG	7532
PRKD1	5587
GSN	2934
GSK3B	2932
WAS	7454
GSK3A	2931
RHOA	387
HSPA6	3310
HSPA9	3313
HSPA8	3312
HSPB1	3315
GRAP2	9402
DUSP15	128853
STAT3	6774
STAT5A	6776
STAT5B	6777
ABCB1	5243
RET	5979
RELB	5971
RELA	5970
HSPA1L	3305
BAG1	573
KDR	3791
PLA2G4A	5321
ACTB	60
MYL6	4637
MYLK	4638
HMOX1	3162
TLN1	7094
TP53	7157
GABRB1	2560
ADRBK1	156
TOP2A	7153
TLR4	7099
BCAR1	9564
PLAUR	5329
CLTC	1213
TXN	7295
TYK2	7297
JUP	3728
JUN	3725
CCL11	6356
ITGB2	3689
ITGB1	3688
CCL5	6352
CDC37	11140
COPS5	10987
GRIA1	2890
ITGAV	3685
NCF4	4689
IRS2	8660
RPS6KA1	6195
RPS6KA2	6196
CSNK2A1	1457
CHAT	1103
CSNK1A1	1452
EIF3I	8668
RPS6KB1	6198
CSNK2A2	1459
ABI1	10006
NCOR2	9612
GC	2638
SMAD3	4088
SMAD4	4089
PIK3R1	5295
PIK3CA	5290
PAK1	5058
STAT1	6772
SERPINE1	5054
PTEN	5728
MAP2K4	6416
HNRNPD	3184
TUBB	203068
EP300	2033
CISH	1154
NOS3	4846
NOS1	4842
NOS2	4843
CCNB1	891
CCND3	896
NFKBIE	4794
IGFBP3	3486
NFKB1	4790
NFKB2	4791
NFKBIA	4792
NFKBIB	4793
MBL2	4153
RAC1	5879
DAB2	1601
XK	7504
FASLG	356
FAS	355
CALM3	808
APP	351
BCL10	8915
ASAP2	8853
CALM1	801
CALM2	805
HSP90AA1	3320
HSP90AA2	3324
HSP90AB1	3326
HSPD1	3329
ZFP36	7538
FLT1	2321
TUBB2B	347733
TGM2	7052
TH	7054
BAD	572
FRS2	10818
IGF1R	3480
BRCA1	672
BRAF	673
PAG1	55824
INSR	3643
NKX2-1	7080
ACTA1	58
CYP2C19	1557
MYO6	4646
EEF2K	29904
PDGFRB	5159
FCGR2B	2213
MAPKAPK2	9261
UBC	7316
MAP3K8	1326
CYTH2	9266
CDK1	983
PDGFRA	5156
PEA15	8682
MAP2K1	5604
MEF2C	4208
SH3BP2	6452
MAPK9	5601
MAPK11	5600
MAPK13	5603
MAPK10	5602
ADD2	119
ADD1	118
RIPK3	11035
PRKACG	5568
PRKACA	5566
PRKACB	5567
CX3CR1	1524
SH2B2	10603
CD247	919
CRKL	1399
CRK	1398
CD3G	917
CD3E	916
MAPK12	6300
ASAP1	50807
C20orf57	83747
KIT	3815
ANXA1	301
ANXA2	302
HRAS	3265
TEC	100124696
CASP8	841
TUBA3C	7278
GFAP	2670
GFPT1	2673
VEGFA	7422
VDR	7421
RANBP9	10048
RXRA	6256
PLCG1	5335
PLCG2	5336
PLD2	5338
TEK	7010
LYN	4067
PTPRB	5787
IQGAP1	8826
PTPN11	5781
PTPN12	5782
PTPRC	5788
FADD	8772
EPB41L2	2037
PTK2B	2185
CREB1	1385
MYB	4602
CDK9	1025
FCGR2A	2212
CDKN1B	1027
CDKN1A	1026
CDK6	1021
CDK5	1020
CDK7	1022
FOS	2353
ADRB2	154
BCL3	602
FCGR2C	9103
PPM1B	5495
NCK1	4690
TNFRSF1A	7132
CCL2	6347
HLA-A	3105
HLA-B	3106
BID	637
CHEK1	1111
CSK	1445
CSF3R	1441
HAND1	9421
CYP2D6	1565
YWHAQ	10971
GCKR	2646
PTGER4	5734
MAPKAPK5	8550
NGFR	4804
SHB	6461
SHC1	6464
SLC9A1	6548
ELK1	2002
LAT2	7462
RRAD	6236
RPS27A	6233
MUC1	4582
